# Supplementary material for: CSVS, a crowdsourcing database of the Spanish population genetic variability
Source: Nucleic Acids Res. 2020 Sep 29;49(D1):D1130–7. doi: 10.1093/nar/gkaa794 (PMC7778906; doi:10.1093/nar/gkaa794)
Supplement: gkaa794_Supplemental_Files [file gkaa794_supplemental_files.zip]

Archive with 3 entries (3 files):
- Author's response.docx
- CSVS Supplementary.R1.pdf
- Supplementary Tables.XLSX
