# Supplementary material for: CSVS, a crowdsourcing database of the Spanish population genetic variability
Source: Nucleic Acids Res. 2020 Sep 29;49(D1):D1130–7. doi: 10.1093/nar/gkaa794 (PMC7778906; doi:10.1093/nar/gkaa794)
Supplement: gkaa794_Supplemental_Files [file gkaa794_supplemental_files.zip › Supplementary Tables.XLSX]

## Sheet: Supplementary Table1
Gene name	Genetic variant	Alleles	Consequence	Level of Evidence PharmaGKB	Total Alleles in CSVS	Minor Allele number in CSVS	Total Alleles in Gnomad NFE	Minor Allele number in Gnomad NFE	Fisher p-value	MAF CSVS	MAF Gnomad NFE	PharmaGKB ID
DPYD	rs67376798	T>A	missense_variant	1A	3882	27	64536	388	0.455577	0.00695518	0.00601215	981203618
DPYD	rs3918290	C>T	splice_donor_variant	1A	3884	7	64572	327	0.00270771	0.00180227	0.00506411	827843617
DPYD	rs75017182	G>C	intron_variant	1A	648	16	64540	1378	0.583767	0.0246914	0.0213511	1184986174
XPC	rs2228001	G>T	missense_variant	1B	3688	1829	64464	26115	1.17518e-11	0.495933	0.40511	655386612
UGT1A1	rs887829	C>T	intron_variant	1A	648	219	64508	20684	0.498819	0.337963	0.320642	1183863836
CYP3A5	rs776746	C>T	splice_acceptor_variant	1A	648	38	15422	1095	0.306494	0.058642	0.0710025	981203719
CFTR	rs115545701	C>T	missense_variant	1A	3884	3	64560	12	0.0498315	0.0007724	0.000185874	1449191385
CFTR	rs121908752	T>G	missense_variant	1A	3884	3	64568	14	0.0684827	0.0007724	0.000216826	1449191430
CFTR	rs78655421	G>A	missense_variant	1A	3884	3	64566	176	0.0144044	0.0007724	0.00272589	1447964187
CFTR	rs75541969	G>C	missense_variant	1A	3884	3	64536	33	0.457386	0.0007724	0.000511343	1449191758
CFTR	rs150212784	T>G	missense_variant	1A	3884	3	64552	30	0.433272	0.0007724	0.000464742	1449191708
CYP2C19	rs12248560	C>T	intron_variant	1A	648	134	15344	3551	0.261612	0.20679	0.231426	655386913
CYP2C19	rs28399504	A>G	start_lost	1A	3798	26	64568	165	2.49924e-05	0.00684571	0.00255545	1447983177; 982028896
CYP2C19	rs4244285	G>A	synonymous_variant	1A	3778	525	64438	9500	0.222509	0.138962	0.147429	655384520; 982038252
CYP2C9	rs1799853	C>T	missense_variant	1A	2046	270	64548	8192	0.548086	0.131965	0.126913	981237670; 981237683; 637879781; 1447990044; 655385721
CYP2C9	rs1057910	A>C	missense_variant	1A	3738	276	64554	4249	0.0746987	0.0738363	0.0658209	655384720
NUDT15	rs116855232	C>T	missense_variant	1A	3772	18	64546	180	0.0405549	0.004772	0.00278871	1450934767; 1184514050
SLCO1B1	rs4149056	T>C	missense_variant	1A	3876	577	64532	10261	0.157278	0.148865	0.159006	655384011
IFNL3,IFNL4	rs12979860	C>T	intron_variant	1A	648	193	64498	20317	0.516056	0.29784	0.315002	144493090; 1183680546; 1444876859; 1448532313; 1183888969; 1449164443
CYP2B6	rs3745274	G>T	missense_variant	1B	3694	908	64506	15278	0.335721	0.245804	0.236846	827923032; 827923042; 981202356; 981202294
CYP2D6	rs3892097	C>T	splice_acceptor_variant	1A	1560	179	63742	12707	1.20765e-13	0.114744	0.199351	1183617220
CYP4F2	rs2108622	C>T	missense_variant	1A	3786	1359	64516	18449	8.03916e-12	0.358954	0.28596	1184661207; 1449269960; 1184472841; 655385400; 1448262901
RYR1	rs118192172	C>T	missense_variant	1A	3884	3	64568	14	0.0684827	0.0007724	0.000216826	1183705698
VKORC1	rs7294	C>T	3_prime_UTR_variant	1B	694	233	64482	24751	0.0829331	0.335735	0.383844	1449188545; 1445585748; 655384733
VKORC1	rs9934438	G>A	5_prime_UTR_variant	1B	710	271	64402	24240	0.857111	0.38169	0.376386	982045124; 1183704228; 982045465
CYP2C19	rs11188072	C>T	intron_variant	1A	648	134	15366	3550	0.261635	0.20679	0.23103	1183617134; 655387745; 655387753
CYP2C19	rs12769205	A>G	intron_variant	1A	1506	239	64496	9497	0.293948	0.158699	0.147249	1183689217; 1043858794
CYP2C19	rs41291556	T>C	missense_variant	1A	3862	3	64566	179	0.0145588	0.0007768	0.00277236	1043858794
CYP2C19	rs72552267	G>A	missense_variant	1A	3862	3	64552	20	0.137767	0.0007768	0.000309828	1043858794
CYP2C19	rs3758581	G>A	missense_variant	1A	3828	267	64578	4074	0.126448	0.0697492	0.0630865	1183689217; 1043858794
TPMT	rs1800460	C>T	missense_variant	1A	3880	124	64566	2488	0.0465998	0.0319588	0.0385342	655386597
TPMT	rs1142345	T>C	missense_variant	1A	3772	132	64580	2759	0.0269618	0.0349947	0.0427222	65538658; 1184348718; 1445594176
TPMT	rs1800462	C>G	missense_variant	1A	3882	34	64574	149	1.09604e-09	0.00875837	0.00230743	1184648909
CYP2D6	rs1135840	G>C	missense_variant	1A	2034	856	64030	28282	0.25107	0.420846	0.441699	1183621261; 982029857
CYP2D6	rs16947	A>G	missense_variant	1A	2020	782	128708	43553	0.0017347	0.387129	0.338386	1444700881
CYP2D6	rs28371725	C>T	intron_variant	1A	1482	108	64250	6112	0.00676151	0.0728745	0.0951284	982029857
CYP2D6	rs35742686	T>	frameshift_variant	1A	2090	14	64250	1093	0.000108972	0.00669856	0.0170117	1183621261; 1183616718
CYP2D6	rs28371706	G>A	missense_variant	1A	1998	3	64386	76	0.515456	0.0015015	0.00118038	1447980875
CYP2D6	rs5030655	A>	frameshift_variant	1A	2008	4	64396	759	2.82605e-06	0.00199203	0.0117864	655385338; 1043880680; 655384708
CYP2D6	rs1065852	G>A	missense_variant	1A	2016	344	64128	14298	3.4633e-06	0.170635	0.22296	1183614830; 1444607611
MAF (Minor Allele Frequency)
Gnomad NFE (Non Finnish European)
CSVS (Spanish Population)

## Sheet: Supplementary Table 2
GEN	Gene stable ID version	Chromosome/scaffold name	Gene start (bp)	Gene end (bp)
ABCA1	ENSG00000165029.16	9	104781006	104928155
ABCA4	ENSG00000198691.13	1	93992834	94121148
ABCB1	ENSG00000085563.14	7	87503633	87713323
ABCB11	ENSG00000073734.10	2	168915498	169031324
ABCB4	ENSG00000005471.17	7	87401697	87480435
ABCB5	ENSG00000004846.16	7	20615207	20777038
ABCB6	ENSG00000115657.14	2	219209772	219218994
ABCB7	ENSG00000131269.19	X	75051048	75156732
ABCB8	ENSG00000197150.12	7	151028422	151047782
ABCC1	ENSG00000103222.19	16	15949577	16143074
ABCC10	ENSG00000124574.15	6	43427366	43450427
ABCC11	ENSG00000121270.15	16	48166910	48247568
ABCC12	ENSG00000140798.16	16	48081006	48156018
ABCC13	ENSG00000243064.8	21	14236206	14362754
ABCC2	ENSG00000023839.12	10	99782640	99852594
ABCC3	ENSG00000108846.16	17	50634777	50692253
ABCC4	ENSG00000125257.16	13	95019835	95301475
ABCC5	ENSG00000114770.17	3	183919934	184017939
ABCC6	ENSG00000091262.15	16	16148928	16223522
ABCC8	ENSG00000006071.14	11	17392498	17476879
ABCC9	ENSG00000069431.11	12	21797401	21942529
ABCG1	ENSG00000160179.18	21	42199689	42297244
ABCG2	ENSG00000118777.12	4	88090150	88231628
ACE	ENSG00000159640.16	17	63477061	63498380
ACYP2	ENSG00000170634.13	2	53970838	54305300
ADD1	ENSG00000087274.17	4	2843857	2930076
ADH1A	ENSG00000187758.8	4	99276369	99291003
ADH1B	ENSG00000196616.14	4	99304971	99352760
ADH1C	ENSG00000248144.6	4	99336497	99352746
ADH4	ENSG00000198099.8	4	99123657	99157792
ADH5	ENSG00000197894.11	4	99070978	99088801
ADH6	ENSG00000172955.17	4	99202638	99219537
ADH7	ENSG00000196344.11	4	99412261	99435737
ADHFE1	ENSG00000147576.17	8	66432492	66468907
ADORA2A	ENSG00000128271.22	22	24417879	24442357
ADRB1	ENSG00000043591.6	10	114043866	114046904
ADRB2	ENSG00000169252.5	5	148825245	148828687
AHR	ENSG00000106546.14	7	16916359	17346152
ALDH1A1	ENSG00000165092.13	9	72900671	73080442
ALDH1A2	ENSG00000128918.15	15	57953424	58497866
ALDH1A3	ENSG00000184254.17	15	100877714	100916626
ALDH1B1	ENSG00000137124.8	9	38392702	38398661
ALDH2	ENSG00000111275.13	12	111766887	111817532
ALDH3A1	ENSG00000108602.18	17	19737984	19748943
ALDH3A2	ENSG00000072210.19	17	19648136	19685760
ALDH3B1	ENSG00000006534.16	11	68008578	68029282
ALDH3B2	ENSG00000132746.14	11	67662162	67681200
ALDH4A1	ENSG00000159423.17	1	18871430	18902724
ALDH5A1	ENSG00000112294.13	6	24494867	24537207
ALDH6A1	ENSG00000119711.13	14	74056847	74084492
ALDH7A1	ENSG00000164904.18	5	126531200	126595362
ALDH8A1	ENSG00000118514.14	6	134917393	134950115
ALDH9A1	ENSG00000143149.12	1	165662216	165698863
ALOX5	ENSG00000012779.11	10	45374176	45446119
ANKK1	ENSG00000170209.5	11	113387779	113400416
AOX1	ENSG00000138356.14	2	200586014	200677064
APOA1	ENSG00000118137.9	11	116835751	116837950
APOA5	ENSG00000110243.11	11	116789367	116792420
APOE	ENSG00000130203.10	19	44905791	44909393
ARID5B	ENSG00000150347.16	10	61901684	62096944
ARNT	ENSG00000143437.21	1	150809713	150876708
ARSA	ENSG00000100299.18	22	50622754	50628173
ATIC	ENSG00000138363.15	2	215311956	215349773
ATM	ENSG00000149311.18	11	108222484	108369102
ATP7A	ENSG00000165240.20	X	77910656	78050395
ATP7B	ENSG00000123191.14	13	51930436	52012125
BDNF	ENSG00000176697.19	11	27654893	27722058
C11orf65	ENSG00000166323.13	11	108308519	108467531
C8orf34	ENSG00000165084.16	8	68330955	68819023
CACNA1C	ENSG00000151067.22	12	1970786	2697950
CACNA1S	ENSG00000081248.11	1	201039512	201112451
CACNB2	ENSG00000165995.20	10	18140677	18543557
CALU	ENSG00000128595.17	7	128739292	128773400
CAT	ENSG00000121691.7	11	34438934	34472060
CBR1	ENSG00000159228.13	21	36069941	36073166
CBR3	ENSG00000159231.6	21	36135079	36146562
CCHCR1	ENSG00000204536.14	6	31142439	31158238
CDA	ENSG00000158825.6	1	20589086	20618903
CEP72	ENSG00000112877.8	5	612340	667168
CES1	ENSG00000198848.12	16	55802851	55833337
CES2	ENSG00000172831.13	16	66934444	66945096
CETP	ENSG00000087237.12	16	56961923	56983845
CFTR	ENSG00000001626.15	7	117465784	117715971
CHRNA3	ENSG00000080644.16	15	78593052	78621295
CHRNA5	ENSG00000169684.13	15	78565520	78595269
CHRNB2	ENSG00000160716.6	1	154567778	154580013
CHST1	ENSG00000175264.8	11	45647689	45665622
CHST10	ENSG00000115526.11	2	100391860	100417668
CHST11	ENSG00000171310.11	12	104455295	104762014
CHST12	ENSG00000136213.10	7	2403588	2448484
CHST13	ENSG00000180767.10	3	126524155	126543291
CHST2	ENSG00000175040.6	3	143119771	143124014
CHST3	ENSG00000122863.6	10	71964395	72013558
CHST4	ENSG00000140835.9	16	71525233	71538746
CHST5	ENSG00000135702.14	16	75528535	75535247
CHST6	ENSG00000183196.10	16	75472052	75495445
CHST7	ENSG00000147119.4	X	46573765	46598496
CHST8	ENSG00000124302.13	19	33621953	33773509
CHST9	ENSG00000154080.14	18	26906481	27185308
COL22A1	ENSG00000169436.17	8	138588235	138914041
COMT	ENSG00000093010.13	22	19941607	19969975
COQ2	ENSG00000173085.14	4	83261536	83284914
CRHR1	ENSG00000120088.14	17	45784280	45835828
CRHR2	ENSG00000106113.19	7	30651942	30700129
CYB5R3	ENSG00000100243.21	22	42617840	42649392
CYP11A1	ENSG00000140459.18	15	74337759	74367646
CYP11B1	ENSG00000160882.11	8	142872356	142879846
CYP11B2	ENSG00000179142.2	8	142910559	142917843
CYP17A1	ENSG00000148795.7	10	102830531	102837472
CYP19A1	ENSG00000137869.15	15	51208057	51338601
CYP1A1	ENSG00000140465.14	15	74719542	74725536
CYP1A2	ENSG00000140505.7	15	74748845	74756607
CYP1B1	ENSG00000138061.12	2	38066973	38109902
CYP20A1	ENSG00000119004.15	2	203238940	203305611
CYP21A2	ENSG00000231852.9	6	32038327	32041644
CYP24A1	ENSG00000019186.10	20	54153446	54173986
CYP26A1	ENSG00000095596.12	10	93073475	93077885
CYP26C1	ENSG00000187553.10	10	93060798	93069540
CYP27A1	ENSG00000135929.9	2	218781749	218815293
CYP27B1	ENSG00000111012.10	12	57762334	57768986
CYP2A13	ENSG00000197838.5	19	41088451	41096195
CYP2A6	ENSG00000255974.8	19	40843541	40850447
CYP2A7	ENSG00000198077.10	19	40875439	40882752
CYP2B6	ENSG00000197408.10	19	40991282	41018398
CYP2C18	ENSG00000108242.13	10	94683729	94736190
CYP2C19	ENSG00000165841.11	10	94762681	94855547
CYP2C8	ENSG00000138115.14	10	95036772	95069497
CYP2C9	ENSG00000138109.11	10	94938658	94990091
CYP2D6	ENSG00000100197.22	22	42126499	42130881
CYP2D7	ENSG00000205702.11	22	42140203	42149455
CYP2E1	ENSG00000130649.10	10	133520406	133561220
CYP2F1	ENSG00000197446.9	19	41114432	41128381
CYP2J2	ENSG00000134716.11	1	59893308	59926773
CYP2R1	ENSG00000186104.10	11	14877440	14892252
CYP2S1	ENSG00000167600.14	19	41193210	41207539
CYP39A1	ENSG00000146233.8	6	46549580	46652830
CYP3A4	ENSG00000160868.15	7	99756960	99784248
CYP3A43	ENSG00000021461.16	7	99828013	99866102
CYP3A5	ENSG00000106258.15	7	99648194	99679998
CYP3A7	ENSG00000160870.14	7	99684957	99735196
CYP46A1	ENSG00000036530.9	14	99684298	99727301
CYP4A11	ENSG00000187048.13	1	46929177	46941484
CYP4B1	ENSG00000142973.14	1	46757838	46819413
CYP4F11	ENSG00000171903.16	19	15912367	15934867
CYP4F12	ENSG00000186204.15	19	15673018	15697174
CYP4F2	ENSG00000186115.13	19	15878023	15898077
CYP4F3	ENSG00000186529.16	19	15640897	15662825
CYP4F8	ENSG00000186526.13	19	15615218	15630639
CYP4Z1	ENSG00000186160.5	1	47067231	47118318
CYP51A1	ENSG00000001630.17	7	92112153	92134803
CYP7A1	ENSG00000167910.4	8	58490178	58500163
CYP7B1	ENSG00000172817.4	8	64587763	64798737
CYP8B1	ENSG00000180432.6	3	42856005	42875898
DBH	ENSG00000123454.12	9	133636363	133659329
DDO	ENSG00000203797.10	6	110391771	110415575
DHRS1	ENSG00000157379.14	14	24290598	24299780
DHRS12	ENSG00000102796.11	13	51767993	51804162
DHRS13	ENSG00000167536.14	17	28897781	28903079
DHRS2	ENSG00000100867.14	14	23630115	23645639
DHRS3	ENSG00000162496.9	1	12567910	12618210
DHRS4	ENSG00000157326.19	14	23953734	23969279
DHRS4L1	ENSG00000225766.10	14	24036453	24051028
DHRS4L2	ENSG00000187630.17	14	23969874	24006408
DHRS7	ENSG00000100612.14	14	60144119	60169856
DHRS7B	ENSG00000109016.17	17	21123364	21193265
DHRS7C	ENSG00000184544.11	17	9771434	9791297
DHRS9	ENSG00000073737.16	2	169064789	169096167
DHRSX	ENSG00000169084.15	X	2219506	2502805
DPEP1	ENSG00000015413.9	16	89613308	89638456
DPYD	ENSG00000188641.13	1	97077743	97995000
DRD1	ENSG00000184845.4	5	175440036	175444182
DRD2	ENSG00000149295.14	11	113409605	113475691
DYNC2H1	ENSG00000187240.16	11	103109410	103479863
EGF	ENSG00000138798.13	4	109912883	110013766
EGFR	ENSG00000146648.18	7	55019017	55211628
ENOSF1	ENSG00000132199.20	18	670318	712662
EPHX1	ENSG00000143819.12	1	225810092	225845563
EPHX2	ENSG00000120915.14	8	27490781	27545564
ERCC1	ENSG00000012061.15	19	45407333	45478828
ESR1	ENSG00000091831.23	6	151656691	152129619
F5	ENSG00000198734.11	1	169511953	169586588
FCGR2A	ENSG00000143226.13	1	161505430	161524013
FCGR3A	ENSG00000203747.11	1	161541759	161550737
FDPS	ENSG00000160752.14	1	155308748	155320666
FKBP5	ENSG00000096060.14	6	35573585	35728583
FLT3	ENSG00000122025.14	13	28003274	28100592
FMO1	ENSG00000010932.17	1	171248471	171285978
FMO2	ENSG00000094963.14	1	171185249	171212686
FMO3	ENSG00000007933.13	1	171090901	171117819
FMO4	ENSG00000076258.10	1	171314183	171342084
FMO5	ENSG00000131781.13	1	147175351	147243050
FMO6P	ENSG00000117507.6	1	171137740	171161568
G6PD	ENSG00000160211.19	X	154531391	154547572
GGCX	ENSG00000115486.12	2	85544720	85561547
GLCCI1	ENSG00000106415.13	7	7968796	8094272
GNB3	ENSG00000111664.10	12	6839954	6847393
GP1BA	ENSG00000185245.8	17	4932277	4935023
GPX1	ENSG00000233276.5	3	49357176	49358358
GPX2	ENSG00000176153.12	14	64939152	64942905
GPX3	ENSG00000211445.12	5	151020438	151028992
GPX4	ENSG00000167468.17	19	1103926	1106791
GPX5	ENSG00000224586.6	6	28525925	28534952
GPX6	ENSG00000198704.9	6	28503296	28528215
GPX7	ENSG00000116157.6	1	52602371	52609051
GRIK4	ENSG00000149403.12	11	120511700	120988904
GRK4	ENSG00000125388.20	4	2963571	3040760
GRK5	ENSG00000198873.12	10	119207571	119459745
GSR	ENSG00000104687.14	8	30678066	30727846
GSS	ENSG00000100983.12	20	34928432	34956027
GSTA1	ENSG00000243955.6	6	52791371	52803860
GSTA2	ENSG00000244067.3	6	52750087	52763475
GSTA3	ENSG00000174156.15	6	52896639	52909698
GSTA4	ENSG00000170899.11	6	52977948	52995304
GSTA5	ENSG00000182793.11	6	52831655	52846095
GSTCD	ENSG00000138780.14	4	105708778	105847728
GSTK1	ENSG00000197448.14	7	143244093	143270854
GSTM1	ENSG00000134184.13	1	109687814	109709039
GSTM2	ENSG00000213366.13	1	109668022	109709551
GSTM3	ENSG00000134202.11	1	109733932	109741038
GSTM4	ENSG00000168765.17	1	109656099	109674836
GSTM5	ENSG00000134201.12	1	109711780	109775428
GSTO1	ENSG00000148834.13	10	104235356	104267459
GSTO2	ENSG00000065621.15	10	104268873	104304950
GSTP1	ENSG00000084207.17	11	67583595	67586656
GSTT1	ENSG00000277656.3	22	24033952	24042493
GSTT2	ENSG00000099984.11	22	23980058	23983915
GSTZ1	ENSG00000100577.19	14	77320996	77331597
HAGH	ENSG00000063854.13	16	1795620	1827157
HAS3	ENSG00000103044.11	16	69105653	69118719
HLA-A	ENSG00000206503.13	6	29941260	29945884
HLA-B	ENSG00000234745.11	6	31269491	31357188
HLA-C	ENSG00000204525.16	6	31268749	31272130
HLA-DPB1	ENSG00000223865.11	6	33075990	33089696
HLA-DQA1	ENSG00000196735.12	6	32628179	32647062
HLA-DRB1	ENSG00000196126.11	6	32578769	32589848
HMGCR	ENSG00000113161.16	5	75336329	75362101
HNF4A	ENSG00000101076.16	20	44355700	44434596
HNMT	ENSG00000150540.14	2	137964020	138016364
HSD11B1	ENSG00000117594.10	1	209686178	209734949
HSD11B2	ENSG00000176387.7	16	67430652	67437553
HSD17B11	ENSG00000198189.11	4	87336515	87391188
HSD17B14	ENSG00000087076.9	19	48813018	48836510
HTR1A	ENSG00000178394.4	5	63960356	63962507
HTR2A	ENSG00000102468.10	13	46831550	46897076
HTR2C	ENSG00000147246.10	X	114584078	114910061
IAPP	ENSG00000121351.8	12	21354959	21379980
IFNL3	ENSG00000197110.9	19	39243553	39245129
IFNL4	ENSG00000272395.7	19	39246314	39248856
ITPA	ENSG00000125877.13	20	3208868	3223870
KCNH2	ENSG00000055118.15	7	150944961	150978321
KCNJ11	ENSG00000187486.5	11	17385859	17389331
KIF6	ENSG00000164627.18	6	39329990	39725408
KRAS	ENSG00000133703.12	12	25205246	25250936
LDLR	ENSG00000130164.13	19	11089362	11133816
LOC728667	#N/A	14	23827193	23827374
DHRS4L1	ENSG00000225766.10	14	24036453	24051028
LPA	ENSG00000198670.11	6	160531483	160664259
LTC4S	ENSG00000213316.10	5	179793980	179796647
MAOA	ENSG00000189221.9	X	43654907	43746824
MAT1A	ENSG00000151224.13	10	80271820	80289658
MC4R	ENSG00000166603.5	18	60371062	60372775
METAP1	ENSG00000164024.12	4	98995659	99062809
MGST1	ENSG00000008394.13	12	16347142	16609259
MGST2	ENSG00000085871.9	4	139665768	139740745
MGST3	ENSG00000143198.13	1	165631213	165661796
MPO	ENSG00000005381.8	17	58269855	58280935
MTHFR	ENSG00000177000.12	1	11785723	11806920
MT-RNR1	ENSG00000211459.2	MT	648	1601
MTRR	ENSG00000124275.15	5	7851186	7906025
NAT1	ENSG00000171428.14	8	18170477	18223689
NAT2	ENSG00000156006.5	8	18391282	18401218
NEDD4L	ENSG00000049759.18	18	58044226	58401540
NNMT	ENSG00000166741.7	11	114257787	114313285
NOS1	ENSG00000089250.19	12	117208142	117452170
NOS2A	ENST00000313735.11	17	27756766	27800529
NOS3	ENSG00000164867.11	7	150991017	151014588
NPPB	ENSG00000120937.9	1	11857464	11858945
NPR1	ENSG00000169418.10	1	153678688	153693992
NQO1	ENSG00000181019.13	16	69706996	69726668
NR1I2	ENSG00000144852.17	3	119780484	119818485
NR1I3	ENSG00000143257.11	1	161229666	161238302
NR3C1	ENSG00000113580.15	5	143277931	143435512
NR3C2	ENSG00000151623.15	4	148078762	148444698
NT5C2	ENSG00000076685.18	10	103088017	103193306
NTRK2	ENSG00000148053.16	9	84668551	85027070
NUDT15	ENSG00000136159.4	13	48037726	48047221
OPRD1	ENSG00000116329.11	1	28812142	28871267
OPRM1	ENSG00000112038.18	6	154010496	154246867
P2RY1	ENSG00000169860.7	3	152835131	152841439
P2RY12	ENSG00000169313.9	3	151337380	151384812
PDE3A	ENSG00000172572.6	12	20369245	20684381
PDE3B	ENSG00000152270.9	11	14643804	14872044
PEAR1	ENSG00000187800.13	1	156893698	156916434
PLGLB1	ENSG00000183281.14	2	87002559	87021852
PNMT	ENSG00000141744.4	17	39667981	39670475
PNPLA3	ENSG00000100344.11	22	43923792	43964488
PON1	ENSG00000005421.9	7	95297676	95324532
PON2	ENSG00000105854.13	7	95404862	95435329
PON3	ENSG00000105852.11	7	95359872	95396375
POR	ENSG00000127948.16	7	75899200	75986855
PPARA	ENSG00000186951.16	22	46150521	46243756
PPARD	ENSG00000112033.14	6	35342558	35428191
PPARG	ENSG00000132170.21	3	12287368	12434356
PRKCA	ENSG00000154229.12	17	66302613	66810743
PTGFR	ENSG00000122420.10	1	78303884	78540701
PTGIS	ENSG00000124212.6	20	49503874	49568137
PTGS1	ENSG00000095303.17	9	122370530	122395703
PTGS2	ENSG00000073756.12	1	186671791	186680423
RXRA	ENSG00000186350.12	9	134317098	134440585
RYR1	ENSG00000196218.12	19	38433699	38587564
RYR2	ENSG00000198626.17	1	237042184	237833988
SCN1A	ENSG00000144285.21	2	165984641	166149214
SCN5A	ENSG00000183873.15	3	38548057	38649673
SEMA3C	ENSG00000075223.14	7	80742538	80922359
SERPINA7	ENSG00000123561.15	X	106032435	106038727
SLC10A1	ENSG00000100652.5	14	69775416	69797241
SLC10A2	ENSG00000125255.7	13	103043998	103066417
SLC13A1	ENSG00000081800.9	7	123113531	123199972
SLC13A2	ENSG00000007216.14	17	28473293	28497781
SLC13A3	ENSG00000158296.14	20	46557823	46684467
SLC15A1	ENSG00000088386.17	13	98683801	98752672
SLC15A2	ENSG00000163406.11	3	121894401	121944188
SLC16A1	ENSG00000155380.11	1	112911847	112957013
SLC19A1	ENSG00000173638.19	21	45493572	45573365
SLC22A1	ENSG00000175003.15	6	160121815	160158718
SLC22A10	ENSG00000184999.12	11	63137867	63369718
SLC22A11	ENSG00000168065.16	11	64555690	64572875
SLC22A12	ENSG00000197891.12	11	64590641	64602353
SLC22A13	ENSG00000172940.13	3	38265812	38278757
SLC22A14	ENSG00000144671.10	3	38282294	38318575
SLC22A15	ENSG00000163393.13	1	115976513	116070054
SLC22A16	ENSG00000004809.14	6	110424687	110476641
SLC22A17	ENSG00000092096.16	14	23346306	23352912
SLC22A18	ENSG00000110628.15	11	2899721	2925246
SLC22A18AS	ENSG00000254827.6	11	2887344	2903575
SLC22A2	ENSG00000112499.13	6	160171061	160277638
SLC22A3	ENSG00000146477.6	6	160348378	160452577
SLC22A4	ENSG00000197208.6	5	132294394	132344190
SLC22A5	ENSG00000197375.12	5	132369752	132395614
SLC22A6	ENSG00000197901.11	11	62936385	62984983
SLC22A7	ENSG00000137204.14	6	43295694	43305538
SLC22A8	ENSG00000149452.16	11	62989154	63015841
SLC22A9	ENSG00000149742.10	11	63369785	63410294
SLC27A1	ENSG00000130304.17	19	17468769	17506168
SLC28A1	ENSG00000156222.12	15	84884654	84945798
SLC28A2	ENSG00000137860.12	15	45252234	45277846
SLC28A3	ENSG00000197506.8	9	84275457	84340758
SLC29A1	ENSG00000112759.18	6	44219505	44234151
SLC29A2	ENSG00000174669.12	11	66362521	66372214
SLC2A4	ENSG00000181856.15	17	7281718	7288257
SLC2A5	ENSG00000142583.18	1	9035106	9088478
SLC47A1	ENSG00000142494.13	17	19495385	19579034
SLC47A2	ENSG00000180638.17	17	19678288	19718979
SLC5A6	ENSG00000138074.15	2	27199587	27212958
SLC6A3	ENSG00000142319.18	5	1392794	1445440
SLC6A4	ENSG00000108576.10	17	30194319	30236002
SLC6A6	ENSG00000131389.17	3	14402576	14489349
SLC7A5	ENSG00000103257.9	16	87830023	87869507
SLC7A7	ENSG00000155465.18	14	22773222	22829820
SLC7A8	ENSG00000092068.20	14	23125295	23183674
SLCO1A2	ENSG00000084453.16	12	21264600	21419594
SLCO1B1	ENSG00000134538.3	12	21131194	21239796
SLCO1B3	ENSG00000111700.12	12	20810702	20916911
SLCO1C1	ENSG00000139155.8	12	20695355	20753386
SLCO2A1	ENSG00000174640.14	3	133928145	134052184
SLCO2B1	ENSG00000137491.15	11	75100563	75206549
SLCO3A1	ENSG00000176463.14	15	91853708	92172435
SLCO4A1	ENSG00000101187.16	20	62642503	62685785
SLCO4C1	ENSG00000173930.9	5	102233986	102296284
SLCO5A1	ENSG00000137571.11	8	69667046	69834978
SLCO6A1	ENSG00000205359.10	5	102371774	102499016
SOD1	ENSG00000142168.14	21	31659622	31668931
SOD2	ENSG00000112096.18	6	159669069	159745186
SOD3	ENSG00000109610.6	4	24789912	24800842
SULF1	ENSG00000137573.14	8	69466624	69660915
SULT1A1	ENSG00000196502.11	16	28605196	28623625
SULT1A2	ENSG00000197165.11	16	28591943	28597050
SULT1A3	ENSG00000261052.5	16	30199228	30204310
SULT1B1	ENSG00000173597.9	4	69721167	69787961
SULT1C2	ENSG00000198203.10	2	108288639	108309915
SULT1C2	ENSG00000198203.10	2	108288639	108309915
SULT1E1	ENSG00000109193.12	4	69841212	69860145
SULT2A1	ENSG00000105398.4	19	47870467	47886315
SULT2B1	ENSG00000088002.11	19	48552075	48599425
SULT4A1	ENSG00000130540.14	22	43824509	43862513
TANC1	ENSG00000115183.15	2	158968640	159232659
TAP1	ENSG00000168394.11	6	32845209	32853978
TAP2	ENSG00000204267.15	6	32821833	32838770
TBXAS1	ENSG00000059377.17	7	139777051	140020325
TCF7L2	ENSG00000148737.17	10	112950247	113167678
TCL1A	ENSG00000100721.11	14	95709947	95714196
TNF	ENSG00000232810.4	6	31575565	31578336
TP53	ENSG00000141510.17	17	7661779	7687550
TPMT	ENSG00000137364.5	6	18128311	18155077
TXNRD2	ENSG00000184470.21	22	19875517	19941820
TYMS	ENSG00000176890.16	18	657653	673578
UGT1A1	ENSG00000241635.7	2	233760248	233773299
UGT1A10	ENSG00000242515.5	2	233636454	233773305
UGT1A3	ENSG00000243135.6	2	233729108	233773299
UGT1A4	ENSG00000244474.5	2	233718778	233773299
UGT1A5	ENSG00000240224.1	2	233712992	233773299
UGT1A6	ENSG00000167165.19	2	233691607	233773300
UGT1A7	ENSG00000244122.2	2	233681938	233773299
UGT1A8	ENSG00000242366.3	2	233617645	233773310
UGT1A9	ENSG00000241119.2	2	233671898	233773300
UGT2A1	ENSG00000173610.12	4	69588417	69653249
UGT2B10	ENSG00000109181.12	4	68815994	68832023
UGT2B11	ENSG00000213759.10	4	69199951	69214748
UGT2B15	ENSG00000196620.10	4	68646597	68670652
UGT2B17	ENSG00000197888.2	4	68537184	68568527
UGT2B28	ENSG00000135226.18	4	69280475	69295050
UGT2B4	ENSG00000156096.14	4	69480165	69526014
UGT2B7	ENSG00000171234.14	4	69051363	69112987
UGT8	ENSG00000174607.11	4	114598770	114678225
UMPS	ENSG00000114491.14	3	124730433	124749273
VDR	ENSG00000111424.11	12	47841537	47943048
VKORC1	ENSG00000167397.15	16	31090842	31095980
XDH	ENSG00000158125.10	2	31334321	31414742
XPC	ENSG00000154767.14	3	14145147	14178783
XRCC1	ENSG00000073050.11	19	43543040	43580473
YEATS4	ENSG00000127337.7	12	69359710	69390870

## Sheet: Supplementary Table 3
Gen name	Genetic variant	Alleles	Consequence	MAF CSVS	Total Alleles in CSVS	Minor Allele numberin CSVS	MAF Gnomad NFE	Total Alleles in Gnomad NFE	Minor Allele number in Gnomad NFE	Gnomad_MAF_worldwide
ABCC13	rs181917215	G>A	splice_donor_variant	0.00154321	648	1	0	64560	0	0.0006371
ABCA4	rs145681797	G>C	missense_variant	0.0007724	3884	3	0	113546	0	3.984e-06
ABCB1	rs750696034	C>A	missense_variant	0.0007724	3884	3	0	64572	0	1.193e-05
ABCB4	rs765735641	>A	frameshift_variant	0.00283213	3884	11	0	63886	0	7.191e-05
ABCB5	rs569006123	T>C	missense_variant	0.000795334	3772	3	0	64580	0	2.413e-05
ABCB5	rs758406026	A>T	missense_variant	0.000801282	3744	3	0	64588	0	4.024e-06
ABCB5	rs560219236	C>T	missense_variant	0.0008	3750	3	0	64566	0	0.000203
ABCC3	rs755617550	A>G	missense_variant	0.0007724	3884	3	0	64544	0	3.977e-06
ABCC5	rs762628168	A>	frameshift_variant	0.00187668	3730	7	0	64082	0	0.0008026
ADH7	rs150497747	A>G	start_lost	0.000514933	3884	2	0	64572	0	0.000757
ATP7A	rs782588862	T>C	missense_variant	0.000980392	2040	2	0	81861	0	5.455e-06
ATP7B	rs531199827	A>G	missense_variant	0.0007724	3884	3	0	64558	0	7.618e-05
CFTR	rs397508198	G>T	missense_variant	0.00080171	3742	3	0	63002	0	0.005579
CFTR	rs201124247	A>G	missense_variant	0.0007724	3884	3	0	64572	0	3.053e-05
CFTR	rs373885282	G>T	missense_variant	0.0007724	3884	3	0	64566	0	0.0001392
COMT	rs779504236	TT>	frameshift_variant	0.00584416	1540	9	0	62772	0	1.455e-05
CYP1A1	rs572138243	G>A	stop_gained	0.0007724	3884	3	0	64574	0	4.775e-05
CYP20A1	rs778884333	A>	frameshift_variant	0.00185578	3772	7	0	64360	0	0.0003165
CYP2C8	rs11572078	>AA	frameshift_variant	0.000609013	1642	1	0	64478	0	0.2608
ESR1	rs778116774	G>A	missense_variant	0.0007724	3884	3	0	64564	0	4.776e-05
GNB3	rs781817983	G>A	splice_donor_variant	0.000514933	3884	2	0	64578	0	3.579e-05
GSTM4	rs146365598	A>T	splice_acceptor_variant	0.000664894	1504	1	0	64570	0	0.000198
HNF4A	rs751457664	A>G	missense_variant	0.0007724	3884	3	0	111992	0	4.022e-06
KCNH2	rs150988911	C>T	missense_variant	0.0007724	3884	3	0	64570	0	1.591e-05
MTRR	rs778738842	G>A	splice_donor_variant	0.000518672	1928	1	0	64584	0	1.594e-05
RYR1	rs147441124	C>T	missense_variant	0.0007724	3884	3	0	113572	0	3.185e-05
RYR1	rs761023180	G>C	missense_variant	0.0007724	3884	3	0	113016	0	1.603e-05
RYR1	rs766549814	A>T	missense_variant	0.0007724	3884	3	0	113028	0	4.009e-06
SCN5A	rs144511230	G>A	missense_variant	0.0007724	3884	3	0	64564	0	0.0008669
SLC15A2	rs749106909	C>	frameshift_variant	0.000530223	3772	2	0	64478	0	1.195e-05
SLC22A14	rs760278011	TG>	frameshift_variant	0.000514933	3884	2	0	64564	0	3.979e-06
SLC22A6	rs749849908	>A	frameshift_variant	0.0007724	3884	3	0	64474	0	0.0001007
SLCO1C1	rs148204738	C>T	stop_gained	0.000515464	3880	2	0	64568	0	3.201e-05
SLCO5A1	rs749690824	CTCA>	frameshift_variant	0.000795334	3772	3	0	64586	0	8.752e-05
SOD1	rs768697100	A>C	stop_lost	0.000514933	3884	2	0	64566	0	7.959e-06
SULT1B1	rs148271036	G>A	stop_gained	0.000530223	3772	2	0	64536	0	1.594e-05
MAF (Minor Allele Frequency)
Gnomad NFE (Non Finnish European)
CSVS (Spanish Population)					Total Alleles in Gnomad NFE	Minor Allele number in Gnomad NFE
Gen name	Genetic variant	Alleles	Consequence	MAF CSVS	Total Alleles in CSVS	Minor Allele numberin CSVS	MAF Gnomad NFE	Total Alleles in Gnomad NFE	Minor Allele number in Gnomad NFE	Gnomad_MAF_worldwide
